# Supplementary material for: Inorganic Elements in Mytilus galloprovincialis Shells: Geographic Traceability by Multivariate Analysis of ICP-MS Data
Source: Molecules. 2021 Apr 30;26(9):2634. doi: 10.3390/molecules26092634 (PMC8125296; doi:10.3390/molecules26092634)
Supplement: Supplementary file 1 [file molecules-26-02634-s001.zip]

Archive with 1 entries (1 files):
- molecules-1186935-supplementary.csv
